# Supplementary material for: Occurrence and Characteristics of Carbapenem-Resistant Klebsiella pneumoniae Strains Isolated from Hospitalized Patients in Poland—A Single Centre Study
Source: Pathogens. 2022 Jul 29;11(8):859. doi: 10.3390/pathogens11080859 (PMC9416609; doi:10.3390/pathogens11080859)
Supplement: Supplementary file 1 [file pathogens-11-00859-s001.zip]

Archive with 2 entries (2 files):
- pathogens-1808450-tables.pdf
- Supplementary Figure S1-S3.pdf
